# Supplementary material for: Enhanced Intranasal Delivery of Atorvastatin via Superparamagnetic Iron-Oxide-Loaded Nanocarriers: Cytotoxicity and Inflammation Evaluation and In Vivo, In Silico, and Network Pharmacology Study for Targeting Glioblastoma Management
Source: Pharmaceuticals (Basel). 2025 Mar 16;18(3):421. doi: 10.3390/ph18030421 (PMC11944838; doi:10.3390/ph18030421)
Supplement: Supplementary file 1 [file pharmaceuticals-18-00421-s001.zip]

Archive with 1 entries (1 files):
- pharmaceuticals-3505180-supplementary.pdf
